# Supplementary material for: Identification of the RP11-21C4.1/SVEP1 gene pair associated with FAT2 mutations as a potential biomarker in gastric cancer
Source: Bioengineered. 2021 Jul 24;12(1):4361–73. doi: 10.1080/21655979.2021.1953211 (PMC8806586; doi:10.1080/21655979.2021.1953211)
Supplement: Supplemental Material [file KBIE_A_1953211_SM1570.zip]

Archive with 9 entries (8 files):
- supplementary/
- supplementary/Supplemental Figure Legendsclean.docx
- supplementary/SupplementalFigS1.tif
- supplementary/SupplementalFigS2.tif
- supplementary/SupplementalFigS3.tif
- supplementary/SupplementalFigS4.tif
- supplementary/SupplementalFigS5.tif
- supplementary/SupplementalFigS6.tif.yjw21uf.partial
- supplementary/SupplementalFigS7.tif
